# Supplementary material for: Co-Occurrence of G6PD Deficiency and SCT among Pregnant Women Exposed to Infectious Diseases
Source: J Clin Med. 2023 Aug 2;12(15):5085. doi: 10.3390/jcm12155085 (PMC10419962; doi:10.3390/jcm12155085)
Supplement: Supplementary file 1 [file jcm-12-05085-s001.zip]

Archive with 1 entries (1 files):
- jcm-2299493-supplementary.pdf
